# Supplementary material for: Angiopoietin-Like Growth Factor Involved in Leptin Signaling in the Hypothalamus
Source: Int J Mol Sci. 2021 Mar 26;22(7):3443. doi: 10.3390/ijms22073443 (PMC8037945; doi:10.3390/ijms22073443)
Supplement: Supplementary file 1 [file ijms-22-03443-s001.zip]

Archive with 4 entries (4 files):
- IJMS Fig S3.tif
- IJMS FigS1.tif
- IJMS FigS2.tif
- Part 1_ supplementary figure.docx
